# Supplementary material for: Peripheral blood metabolome predicts mood change-related activity in mouse model of bipolar disorder
Source: Mol Brain. 2019 Dec 10;12:107. doi: 10.1186/s13041-019-0527-3 (PMC6902552; doi:10.1186/s13041-019-0527-3)
Supplement: Supplementary file 2 — Additional file 2: Table S1. The raw data used for this study. [file 13041_2019_527_MOESM2_ESM.xlsx]

## Sheet: TableS1
Table S1. The raw data used for this study
Metabolome data	PeakNo.	RT	QuantMS	Compound Name	Camk2a_1	Camk2a_2	Camk2a_3	Camk2a_4	Camk2a_5	Camk2a_6	Camk2a_7	Camk2a_8	Camk2a_9	Camk2a_10	Camk2a_11	Camk2a_12	Camk2a_13	Camk2a_14	Camk2a_15	Camk2a_16	Camk2a_17	Camk2a_18	Camk2a_19	Camk2a_20	Camk2a_21	Camk2a_22	Camk2a_23	Camk2a_24	Camk2a_25	Camk2a_26	Camk2a_27	Camk2a_28	Camk2a_29	Camk2a_30	Camk2a_31	Camk2a_32	Camk2a_33	Camk2a_34	Camk2a_35
	1913	619.95	267	p-Hydroxybenzoic acid	0.00119071	0.00246018	0.00331789	0.00087109	0.00082247	0.0019491	0.000811394	0.00240441	0.00226484	0.00446786	0.00209963	0.00241244	0.00244698	0.000612617	0.00165413	0.00120442	0.00249826	0.00251208	0.00160234	0.000817686	0.00120857	0.00104117	0.000804809	0.00242799	0.00155956	0.00151283	0.00274595	0.00248948	0.00168334	0.00126899	0.000543737	0.00203523	0.00185647	0.00109708	0.00222535
	871	425.4	147	Glycerol	1.99624	1.25056	1.80117	1.00084	1.03834	1.37639	1.13188	1.04296	1.38458	1.1509	1.2694	1.71756	1.30814	1.60662	1.46612	1.59893	1.68974	1.34231	1.28187	1.47457	1.44658	1.4933	1.51468	1.47435	1.45563	1.30057	1.73243	1.74916	1.56973	1.76156	1.23057	1.2691	1.61934	1.43777	1.34359
	421	333.4	95	HydroxyButyrate	0.00289173	0.00281355	0.00216485	0.00283287	0.00333905	0.00420056	0.000894278	0.00323314	0.00251902	0.00280105	0.00324972	0.000994766	0.00356233	0.00206419	0.0024182	0.0038296	0.00275433	0.00362321	0.00373896	0.00362044	0.00303928	0.00271468	0.00258898	0.00241167	0.00291032	0.00369014	0.00414764	0.00330379	0.00331802	0.00236471	0.00317515	0.00222612	0.00348954	0.00202724	0.00275977
	1972	630.15	114	N-Acetyl-L-Aspartic acid_1	0.0108856	0.00852264	0.0105014	0.00897014	0.00950367	0.00869147	0.00959859	0.00757902	0.00820234	0.00459273	0.00845174	0.00690591	0.00635233	0.00787801	0.0076044	0.00830625	0.00712115	0.00819288	0.00882377	0.00933426	0.00954183	0.010072	0.00737632	0.00815924	0.00846743	0.00795936	0.0079112	0.00761047	0.00888653	0.00706026	0.0116757	0.00954442	0.00839008	0.00854982	0.0075968
	181	265.4	174	n-Propylamine	0.00870656	0.00924184	0.00904655	0.00779699	0.00897174	0.00861015	0.00848619	0.00779828	0.00902493	0.00979108	0.00737553	0.00993755	0.00816829	0.00821223	0.00859376	0.00782899	0.00919028	0.00695406	0.00876336	0.00968965	0.0101421	0.00880832	0.00918973	0.0110588	0.00955917	0.00733927	0.00990154	0.0106187	0.00657116	0.00843959	0.0096776	0.0082532	0.00877166	0.0116085	0.0124247
	244	287.6	148	Lactic acid	1.6371	0.703591	2.72036	0.683834	0.601331	0.792458	0.516053	0.820014	0.675168	1.49738	0.912937	0.797426	0.70155	0.56981	0.842421	0.847382	0.873487	0.729764	0.705526	0.86577	0.688578	0.800918	0.919573	1.01109	0.794192	0.810342	0.76296	1.14177	0.6917	1.27554	0.868263	0.854518	0.808597	0.801632	1.28882
	297	302.9	116	N-Methylethanolamine	0.00542426	0.00441594	0.00513916	0.0051049	0.0042336	0.00467806	0.004547	0.00459594	0.00445202	0.00470527	0.00447106	0.00537386	0.00466204	0.00436074	0.00499573	0.00423251	0.00470392	0.00413646	0.00502093	0.00467663	0.00435987	0.00442746	0.00432172	0.00455398	0.00489704	0.00502491	0.00473726	0.00604688	0.00471686	0.00458617	0.00499526	0.00491538	0.00461638	0.00461778	0.00444326
	1902	618.95	218	Phenylalanine	0.0831238	0.0852536	0.105144	0.0613062	0.0395372	0.0775148	0.0423779	0.0835609	0.0621978	0.138047	0.0694259	0.0831762	0.0930257	0.046328	0.0606425	0.0730415	0.0981367	0.0911512	0.0581878	0.0521286	0.0477984	0.0504001	0.0528485	0.0820972	0.0590672	0.0592966	0.089015	0.0882127	0.06045	0.0621514	0.0360216	0.0726376	0.0717594	0.0730661	0.0722813
	743	409.95	147	Urea	7.95197	3.72197	3.679	3.81595	4.68041	4.36185	6.08079	4.44291	3.35161	4.1189	3.67758	4.44748	4.51123	6.31221	6.19737	4.01438	4.17716	0.00230181	4.13934	3.97108	3.72653	4.37066	3.94887	5.24654	4.19689	4.03729	4.03095	3.85206	5.22404	8.08466	4.80946	3.80354	3.73036	3.68044	3.44531
	1527	567.9	114	Cytosine	0.0110481	0.00515431	0.00880855	0.00389986	0.0065468	0.00621169	0.00505013	0.00658466	0.00536989	0.00466282	0.00607723	0.00688356	0.00767641	0.00560861	0.00617704	0.00627106	0.00525809	0.00522631	0.00608107	0.00611008	0.00694572	0.0055105	0.00588417	0.00671638	0.00597373	0.00637994	0.00717344	0.00626728	0.00584304	0.00489591	0.004761	0.00419409	0.00566816	0.00839436	0.00810185
	830	418.2	105	Benzoic acid	0.00761468	0.00460265	0.00330425	0.0049664	0.00575506	0.0111921	0.00843166	0.00805152	0.00450366	0.0119238	0.00921348	0.0116457	0.0090733	0.00694777	0.0083781	0.00592666	0.00493299	0.0124104	0.0138041	0.0106646	0.0100466	0.00505352	0.00518739	0.00467453	0.00463502	0.00769685	0.00980794	0.00974675	0.00957285	0.00762264	0.00372865	0.00548168	0.00989224	0.00936328	0.00993424
	878	425.75	299	Phosphate	7.96561	3.53918	3.68915	3.42136	4.22694	4.0938	3.77992	2.86802	3.19302	3.74424	3.63511	3.93476	4.10124	3.73297	5.74912	3.79959	4.10971	3.19094	3.42174	3.83932	3.6419	4.03883	3.9306	4.52981	4.07163	3.82829	3.84621	3.79972	4.38747	4.33258	3.77348	3.76175	3.72968	3.51457	3.45139
	1151	480.8	215	Nonanoic acid(C9)	0.00363486	0.00304304	0.00376969	0.00295815	0.0053008	0.00523636	0.0026981	0.00252439	0.00325996	0.00611147	0.00500278	0.00579251	0.00490421	0.00211323	0.00349872	0.00343628	0.00249575	0.00529168	0.00657326	0.00633006	0.00448841	0.00456146	0.00467884	0.00555167	0.00621517	0.00438021	0.00445307	0.0070779	0.00266415	0.00300453	0.00247811	0.0036237	0.00381928	0.00756769	0.00719847
	407	331.6	103	Glycine(2TMS)	0.0588591	0.00425686	0.0133301	0.0050434	0.00513932	0.00375381	0.0067907	0.00710334	0.00381436	0.00653397	0.00384698	0.00441314	0.00670938	0.00829447	0.0101478	0.00390538	0.00613185	0.00422159	0.00385829	0.00430224	0.00325618	0.00519852	0.00444391	0.00865149	0.00518918	0.00404338	0.00341326	0.00556134	0.00715328	0.00730031	0.00691758	0.00664837	0.00459449	0.00460809	0.00503268
	1962	627.3	103	Arabinose	0.00978039	0.00428137	0.00756753	0.00926809	0.00416599	0.00379499	0.00497379	0.0043512	0.00563528	0.0118147	0.000690054	0.00718359	0.00582432	0.00098758	0.00454218	0.00757861	0.00471593	0.00323054	0.00461688	0.00672536	0.00571081	0.000796712	0.00400942	0.00423753	0.00529559	0.00519815	0.0075334	0.00757128	0.000617684	0.00585709	0.00577498	0.00665064	0.00768056	0.00760953	0.00591207
	844	419.2	88	Serine(2TMS)	0.000732674	0.00729321	0.0073225	0.00714823	0.00781515	0.00579101	0.00598076	0.0108201	0.00758709	0.00668056	0.00641148	0.00480466	0.00645049	0.00322152	0.00398784	0.00516736	0.00383916	0.00616315	0.00650443	0.00806046	0.00709434	0.00622765	0.00686352	0.00943634	0.00921734	0.00587904	0.00669142	0.00578451	0.00731737	0.00853542	0.00660638	0.0069038	0.00624409	0.00750692	0.00625332
	759	410.75	147	Urea	0.00308464	0.00281177	0.00203508	0.00187202	0.00219642	0.00273573	0.00571538	4.44129	0.00166641	0.00512826	0.00344279	0.00341784	0.00265786	0.0050224	0.00469781	0.00470785	0.00342154	4.23485	0.00314625	0.00282175	0.00270188	0.00437302	0.00202099	5.24527	0.00288171	0.00188488	4.03149	3.85215	0.00331428	0.00584741	0.00207734	0.00216068	0.00332824	0.00331194	0.00376531
	1010	444.6	147	Proline	0.0174948	0.015389	0.0154478	0.0140687	0.0093137	0.0172688	0.0151824	0.028519	0.00979549	0.0458765	0.0149578	0.0216779	0.022683	0.0145964	0.0149783	0.0143552	0.0201566	0.0245599	0.0117031	0.011583	0.010654	0.0152516	0.0111645	0.0123917	0.0143011	0.0127348	0.0140776	0.0196683	0.0119662	0.0130122	0.0111934	0.0120628	0.0166314	0.0148165	0.00893946
	1290	516.3	147	b-Alanine	0.00281001	0.00209345	0.00576869	0.00309346	0.0017863	0.00596043	0.00377778	0.0028424	0.00457291	0.00423045	0.00302146	0.0028013	0.00228248	0.00325245	0.00356838	0.00358689	0.0026493	0.00238186	0.00628111	0.00642319	0.00657306	0.00312874	0.00542515	0.00311175	0.00637278	0.00702512	0.00261664	0.00665138	0.00188986	0.00418446	0.00518416	0.00549713	0.0076189	0.00622971	0.00299926
	1407	544.95	147	Malic acid	0.391328	0.13934	0.387501	0.0688594	0.0862912	0.0967781	0.0643357	0.184067	0.0840688	0.0817985	0.114933	0.112037	0.109522	0.0619467	0.111705	0.0979267	0.134834	0.124319	0.0923242	0.0892618	0.0942151	0.0923835	0.0688419	0.0877858	0.090525	0.0951514	0.139194	0.11756	0.0803401	0.06461	0.0751305	0.124178	0.134708	0.145292	0.111667
	2462	710.4	103	Dimethylbenzimidazole	0.00822476	0.0036241	0.00450964	0.00231167	0.000937013	0.00148672	0.00556779	0.00842367	0.00264752	0.00137412	0.000964053	0.00119159	0.00149667	0.005463	0.0080283	0.00233738	0.00327349	0.00136599	0.00133991	0.00134507	0.00143752	0.00507446	0.00256963	0.00402468	0.0030338	0.00118517	0.00279227	0.00163967	0.00654246	0.00698669	0.00192921	0.00293786	0.0010129	0.00182509	0.00124793
	1526	567.85	156	Pyroglutamic acid	2.00123	0.829449	1.88651	0.610363	0.724194	0.670251	0.892024	1.45386	0.80648	0.71823	0.702815	0.788972	0.916207	1.05931	1.16132	0.819417	0.859619	0.831843	0.71405	0.664593	0.701868	0.837901	0.913946	0.836404	0.897664	0.777901	0.783167	0.71487	1.09141	0.839924	0.810933	0.916306	0.864379	0.864674	0.742695
	377	322.85	202	Ketovaline_1	0.000888521	0.000848877	0.00107825	0.000703433	0.00101244	0.000709476	0.000750321	0.000887652	0.000826198	0.000910156	0.000673342	0.000811239	0.000803615	0.000836689	0.00101753	0.000837005	0.000984798	0.000605472	0.00072442	0.000708408	0.000939455	0.000966314	0.000927465	0.00106488	0.000976296	0.000846895	0.000887815	0.00118872	0.000721255	0.000935044	0.00102891	0.000989438	0.000710865	0.00109488	0.00109199
	2526	720.95	147	a-Sorbopyranose_2 (or Fructose_2)	0.00307704	0.00629862	0.0133063	0.0131087	0.0112715	0.0430643	0.00400171	0.00372262	0.00191739	0.028545	0.0295919	0.0486068	0.0305681	0.00327508	0.00377367	0.0223051	0.0325183	0.0246156	0.0348672	0.0443138	0.0365022	0.0111775	0.0174751	0.0300181	0.0247869	0.0255289	0.0416795	0.0467533	0.00203149	0.00389117	0.00774208	0.0130013	0.0296025	0.0437	0.0366025
	2564	725.35	147	Mannose_1	0.156359	0.183356	0.175768	0.166779	0.1873	0.276126	0.141832	0.126974	0.197963	0.126041	0.191159	0.217141	0.212423	0.17033	0.179292	0.198176	0.233169	0.141861	0.200638	0.261714	0.223932	0.165197	0.216702	0.261761	0.205437	0.227298	0.206177	0.221199	0.182863	0.188022	0.264548	0.21854	0.177107	0.211129	0.242048
	3491	883.5	147	Fructose-6-Phosphate_3	0.00292214	0.0103264	0.0266707	0.00571448	0.00208076	0.00292027	0.00392973	0.00410221	0.00816071	0.00445897	0.00366226	0.00385192	0.00306291	0.00258853	0.00352243	0.00478076	0.00340953	0.00275275	0.0032022	0.00265831	0.00295449	0.00277855	0.00713148	0.00380806	0.0077672	0.00729536	0.00318359	0.00344627	0.00225611	0.00366661	0.00745155	0.00693334	0.00299269	0.0031208	0.00364246
	3525	894.7	147	Glucosamine-6-Phosphate_3	0.00285562	0.00285454	0.0135421	0.00186428	0.00199304	0.00292027	0.00357202	0.00349593	0.00160436	0.00445897	0.00366226	0.00385192	0.00306291	0.00258853	0.00352243	0.00439511	0.00316596	0.00275275	0.0032022	0.00265831	0.0028197	0.00277855	0.00169218	0.00359396	0.00265733	0.00189888	0.00318359	0.00326828	0.00211635	0.00301227	0.00190854	0.00188389	0.00299269	0.0031208	0.00364246
	3701	987.2	147	Trehalose	0.00280431	0.00170578	0.00207599	0.00108841	0.0011985	0.00184902	0.00224878	0.00242724	0.000910259	0.00296146	0.0021137	0.00238744	0.00181326	0.00258853	0.00225293	0.00242468	0.00226469	0.00171103	0.00222723	0.00180072	0.0413025	0.00277855	0.00113928	0.00238028	0.00173123	0.00120013	0.00199565	0.00213213	0.00146684	0.00301227	0.0163575	0.0012785	0.00200392	0.00208273	0.00234365
	3056	788.6	117	Palmitoleate	0.0729709	0.0869223	0.0644498	0.0267756	0.0542886	0.0676374	0.0316494	0.0384329	0.0831105	0.0273032	0.0693586	0.102927	0.0592809	0.0623639	0.0506377	0.0989675	0.0862296	0.069722	0.0628141	0.086966	0.0982558	0.0895887	0.0650952	0.0378326	0.0502012	0.0400154	0.109102	0.129272	0.0713443	0.0592194	0.0344174	0.0764095	0.0699342	0.0953521	0.050393
	3016	782.25	267	Urocanate	0.00119071	0.00142638	0.000951111	0.00087109	0.00082247	0.00197152	0.000811394	0.00140899	0.000775761	0.0020212	0.00116592	0.000656439	0.00118115	0.000612617	0.00165413	0.00120442	0.0016455	0.00213967	0.00130277	0.000817686	0.00100997	0.00104117	0.000804809	0.00057639	0.00193101	0.00053709	0.000665861	0.000998744	0.000470438	0.00126899	0.000543737	0.000542669	0.00151869	0.00109708	0.000998926
	289	299.55	133	Glycolic acid	0.0115413	0.00790681	0.00541456	0.0107993	0.00452526	0.00714063	0.00802088	0.00839872	0.00712956	0.0112318	0.00609614	0.00696602	0.0047273	0.00569537	0.00731389	0.00685145	0.00909075	0.0064783	0.00711249	0.00768559	0.00639811	0.00711597	0.00510058	0.00771156	0.00662175	0.00541771	0.0062948	0.0082846	0.00561468	0.0106823	0.00669423	0.00822184	0.00616902	0.00792928	0.00678525
	635	385.1	133	Malonic acid	0.000929384	0.000463429	0.000439922	0.000412766	0.000937013	0.000542663	0.000660166	0.000586636	0.00105116	0.000592786	0.000318419	0.00104211	0.00082357	0.000758226	0.0008241	0.000501244	0.000303092	0.00103716	0.0010844	0.000616234	0.000649362	0.000520323	0.000546761	0.000534322	0.000418126	0.000819389	0.000444872	0.000557471	0.000619555	0.00109766	0.00057302	0.00105943	0.0004544	0.000356738	0.00111019
	1043	452.4	148	Succinic acid(or aldehyde)	0.0848514	0.00915673	0.105985	0.010623	0.00620373	0.00920286	0.00409478	0.00816938	0.00864385	0.00979799	0.0137633	0.0119664	0.00913532	0.0060809	0.00907696	0.0128918	0.0145729	0.0113991	0.0115412	0.0100194	0.00978327	0.00944643	0.0109027	0.0144713	0.0107513	0.0132072	0.0158813	0.0161076	0.00623112	0.00766329	0.00794419	0.0131231	0.0153513	0.0120489	0.0145119
	1424	551.45	179	Nicotinamide	0.0200464	0.00627412	0.0230207	0.00608397	0.00496444	0.00713855	0.0064199	0.00631444	0.00557403	0.00730395	0.00819973	0.00642821	0.00519275	0.00382433	0.00837736	0.00799975	0.0079189	0.00604155	0.00761409	0.00633434	0.00693411	0.00681497	0.00618137	0.00565841	0.00713926	0.0085891	0.00668515	0.00746983	0.00498826	0.00435482	0.00536905	0.00790778	0.00912016	0.00656662	0.00946808
	440	339.5	202	Ketovaline_2	0.00125818	0.00120046	0.000678799	0.000715278	0.000845379	0.00115257	0.00116183	0.000717767	0.00114603	0.000893374	0.000994839	0.00101126	0.000909325	0.000681272	0.000982695	0.00141164	0.00130489	0.000709847	0.00116115	0.00094977	0.00121661	0.00105059	0.000694419	0.000967556	0.000744395	0.000925069	0.00105235	0.00128832	0.000863509	0.000877934	0.000771108	0.00103307	0.000928905	0.00105128	0.00150232
	3211	812.55	441	Uric acid	0.205829	0.0749917	0.255874	0.0617946	0.0801931	0.0845955	0.0362706	0.0571941	0.0792261	0.0720124	0.0745883	0.095306	0.0860057	0.0671713	0.0465105	0.0784626	0.116346	0.0693542	0.0575005	0.0659523	0.0554122	0.068368	0.0648272	0.0851066	0.0564254	0.0751367	0.0928316	0.0935006	0.0716588	0.059232	0.0664226	0.0664355	0.0727607	0.0889859	0.0596679
	2424	701.55	265	Hypoxanthine	0.00775817	0.0140588	0.0332818	0.00621108	0.00821968	0.0076588	0.00804414	0.0163802	0.00314227	0.0143577	0.00971618	0.00382905	0.00293185	0.00225431	0.0201512	0.00782324	0.00776285	0.00570664	0.00699563	0.00461629	0.0117974	0.00833878	0.0111154	0.0183026	0.0197247	0.0143581	0.00426875	0.0077239	0.00769172	0.00401894	0.00790744	0.00883586	0.0149505	0.00265396	0.0144751
	2714	739.05	205	Glucose_2	4.14345	3.12223	3.40223	2.80594	2.6659	3.3722	1.74602	3.38655	2.96012	2.94722	2.79573	3.40378	3.07134	3.24475	2.82541	2.84279	3.69088	3.28701	2.9278	3.36462	3.20061	2.77467	2.87549	3.7018	2.97874	2.7429	3.39463	3.2746	3.304	4.00911	3.26295	3.32324	2.59272	3.19573	2.5996
	2794	746.05	205	Galactosamine_1	0.0145613	0.0124186	0.0215434	0.0114445	0.0108653	0.0172234	0.00391083	0.0127743	0.0130631	0.0168359	0.0157908	0.0195974	0.0155125	0.00728878	0.00649127	0.0157875	0.0218126	0.017621	0.0137818	0.0172213	0.0173427	0.0118722	0.0145177	0.0165445	0.0145436	0.0159438	0.018979	0.0227945	0.00850906	0.00792948	0.00972239	0.0132036	0.0154608	0.019636	0.0150997
	2824	749.6	205	Galactosamine_2	0.00158794	0.00255866	0.00241385	0.00181143	0.000969979	0.00315276	0.000649988	0.0017838	0.00197903	0.00671215	0.0019303	0.00688676	0.00173613	0.00116563	0.000944899	0.00356243	0.00254077	0.00186506	0.00224506	0.00710736	0.00231985	0.0029717	0.0016667	0.00338362	0.00168756	0.00231002	0.00302098	0.00359566	0.00120854	0.00100086	0.00135044	0.00214159	0.0019007	0.00289266	0.00152838
	3344	855.7	101	Cystamine	0.00776102	0.00661812	0.00490601	0.0038625	0.0026043	0.00464835	0.00565213	0.00922214	0.00611723	0.00712478	0.00422037	0.00503553	0.00431956	0.00287371	0.00362915	0.00494001	0.00439283	0.00342459	0.00173653	0.00365512	0.000939009	0.00460805	0.00349804	0.00540224	0.00528806	0.0035005	0.00532013	0.00406553	0.00688062	0.0057361	0.00354606	0.0064284	0.00457483	0.00440638	0.0033434
	2262	675.15	130	N-Acetyl-L-Glutamate_1	0.0011489	0.00076243	0.00358096	0.00144149	0.00187794	0.00104727	0.000635446	0.00249042	0.00131935	0.0012527	0.000884448	0.00107562	0.00108299	0.000685799	0.000785563	0.000783283	0.000702713	0.000912008	0.00113936	0.00109896	0.000889916	0.000933859	0.00137516	0.0016262	0.00104255	0.000675585	0.00192665	0.00104947	0.000637649	0.000877934	0.000680963	0.00068129	0.000891821	0.00104819	0.00221542
	2307	682.15	156	Glutamine	0.125058	0.298436	0.0946487	0.170057	0.237021	0.313402	0.193002	0.340821	0.259426	0.396088	0.21831	0.297805	0.220316	0.118145	0.145693	0.367909	0.280566	0.407337	0.269303	0.256159	0.195395	0.425134	0.193883	0.209388	0.170435	0.281493	0.225364	0.204566	0.186905	0.260296	0.188521	0.218873	0.157225	0.143429	0.081473
	2772	743.95	156	Lysine(4TMS)	0.993669	1.01075	0.859673	0.94175	0.613054	1.08182	0.549413	1.44406	1.16956	1.10814	0.879998	0.982396	0.833558	0.666009	0.575772	0.927998	0.811293	0.978192	0.879156	0.927272	0.692379	0.881784	0.876471	1.05763	0.860245	0.94746	0.918737	0.844461	0.97562	1.00592	0.684029	0.969466	0.758208	0.879905	0.754308
	1680	588.6	129	Acetoacetic acid	0.0156959	0.00789924	0.0170861	0.0048115	0.00898795	0.00785324	0.00084702	0.000943927	0.00722883	0.000917066	0.00763238	0.00793951	0.00760198	0.000546979	0.00102271	0.00850531	0.00895321	0.00070478	0.00791762	0.0080177	0.000968018	0.00103332	0.00595304	0.000953743	0.00913904	0.00733493	0.00823062	0.0102309	0.00726122	0.000679504	0.0055746	0.00934535	0.00111924	0.00800018	0.0103926
	2541	722.7	129	Allose_1	0.0073752	0.00391776	0.00373098	0.00423016	0.00331223	0.00160714	0.0045979	0.00853675	0.00421025	0.00154045	0.00185026	0.00253053	0.00162826	0.00735668	0.0050943	0.001568	0.00517857	0.00168823	0.00347949	0.00292628	0.0022297	0.00149606	0.00354144	0.00491564	0.00370993	0.00152586	0.00184173	0.00166504	0.00669407	0.00880161	0.00374817	0.00349099	0.00220364	0.0019832	0.0017203
	3505	887.15	387	Fructose-6-Phosphate_4	0.00561432	0.012681	0.0916792	0.00462288	0.00430791	0.00424904	0.00410932	0.00883193	0.00547236	0.00506953	0.00328403	0.00345881	0.00240977	0.00338448	0.004537	0.00661402	0.0069451	0.00301621	0.00324627	0.00327312	0.00443574	0.00773889	0.00627289	0.00771345	0.0100506	0.00819437	0.00269963	0.00616815	0.0080536	0.00486494	0.00709557	0.00741056	0.00374511	0.00366912	0.00435019
	2217	668.45	174	Orotic acid	0.00257624	0.00236126	0.000705194	0.00332172	0.00204668	0.00566382	0.00126726	0.00222603	0.00275599	0.00254834	0.00247039	0.00336624	0.0034097	0.00122448	0.00166228	0.00433516	0.00245674	0.000753927	0.00323885	0.00325032	0.00204806	0.00276441	0.00357164	0.00401966	0.00283954	0.00159486	0.00296742	0.00273525	0.00187551	0.00254765	0.00192232	0.00210932	0.00560158	0.00380917	0.00490363
	3242	819.7	174	N-a-Acetyl-L-Lysine_2	0.00022997	0.00820982	0.0014821	0.000964031	0.00288926	0.00171765	0.0180928	0.00844225	0.00042831	0.0290366	0.00498035	0.0118505	0.00851886	0.0295248	0.023873	0.0040253	0.0144104	0.00708529	0.00813549	0.00611768	0.00837253	0.0440312	0.00121146	0.0341062	0.00606408	0.00100324	0.00734136	0.0102664	0.00473994	0.0200976	0.00129016	0.00243019	0.008227	0.00904309	0.0125517
	866	424.85	201	n-Caprylic acid	0.000843858	0.00288752	0.00139807	0.0023144	0.00195895	0.00209611	0.00194851	0.00157569	0.00308583	0.00148715	0.0013458	0.00206028	0.00152309	0.00145987	0.00162819	0.00350055	0.00309244	0.00176271	0.00219356	0.00200407	0.00192845	0.00312089	0.00245547	0.00213792	0.00287869	0.00278775	0.00196429	0.00214089	0.00144313	0.00249442	0.000875032	0.00266926	0.00136231	0.00175859	0.00176622
	2825	750.05	203	Glucosamine_3	0.000451388	0.000678656	0.00107913	0.000423244	0.000311779	0.00412706	0.000290822	0.000391268	0.000575617	0.00511247	0.00173371	0.00556909	0.000811166	0.000690325	0.000389076	0.000609646	0.00113634	0.00221821	0.00281103	0.00570432	0.000835468	0.000311984	0.000490622	0.000745288	0.000582264	0.00157074	0.00304366	0.000859031	0.000358132	0.000338784	0.000602302	0.000629932	0.000624185	0.000796275	0.000704005
	1127	476.25	204	Serine(3TMS)	0.357392	0.0932963	0.161157	0.084755	0.0353294	0.0995597	0.0393301	0.0946773	0.0631865	0.318656	0.0972488	0.133974	0.145612	0.0801177	0.111949	0.0882213	0.147415	0.116633	0.056435	0.0568884	0.0462707	0.05439	0.0692037	0.114979	0.0863668	0.0864826	0.0727815	0.133982	0.0597325	0.0826981	0.0543175	0.0865338	0.0939919	0.0916936	0.0636777
	437	337.55	219	Oxalate	0.0012962	0.000422879	0.00156568	0.000639195	0.000415146	0.000264815	0.000860107	0.000899332	0.000557203	0.000631778	0.000189556	0.00028779	0.000238388	0.000765016	0.00115611	0.000740114	0.000567172	0.000554298	0.000526356	0.000258467	0.000632849	0.00072395	0.000526947	0.000722057	0.000657055	0.000719498	0.00027889	0.000285883	0.00090344	0.000361047	0.000746419	0.000840818	0.000654121	0.000466843	0.000664296
	989	441.05	219	Threonine(2TMS)	0.00621965	0.0303466	0.0234337	0.0236261	0.0161963	0.0233668	0.0217041	0.0486117	0.041498	0.022166	0.0203819	0.0136496	0.0144241	0.00679838	0.00723681	0.0214029	0.00870063	0.0175714	0.0189285	0.0253906	0.0229267	0.0241212	0.0229828	0.0188852	0.0278081	0.0186269	0.0212366	0.0183343	0.0231101	0.0201847	0.0195809	0.0302036	0.0214068	0.0224657	0.0272601
	1507	565.85	230	trans-4-Hydroxy-L-proline	0.00544516	0.0113852	0.00904391	0.00976469	0.00340163	0.0157941	0.00231349	0.00964526	0.00823436	0.0319591	0.0133771	0.0145379	0.0152595	0.00881957	0.00657872	0.00797145	0.0156047	0.0222829	0.00732987	0.0118154	0.0075924	0.00779961	0.00828821	0.0153151	0.00878165	0.0141366	0.00823255	0.0156705	0.00522972	0.0105391	0.00595527	0.00764054	0.0137763	0.0145527	0.011583
	2406	700.15	200	Ornithine	0.0171204	0.0129417	0.0184767	0.0111164	0.00976348	0.0135113	0.00315397	0.0191334	0.0129714	0.018362	0.00952442	0.0119861	0.0123519	0.00191028	0.00223737	0.0113938	0.0105497	0.0187585	0.00954571	0.00907817	0.00914909	0.00991964	0.00902792	0.012491	0.00965655	0.00894765	0.0120058	0.0122265	0.00429259	0.00612424	0.00543163	0.00793232	0.00549792	0.013117	0.00890802
	2505	718.55	200	Lysine(3TMS)	0.0372143	0.0248634	0.0448179	0.0214825	0.0190286	0.0292188	0.00952297	0.0295203	0.0331872	0.0257119	0.0212545	0.0265475	0.0240637	0.0131162	0.0147404	0.0231814	0.0239778	0.0284901	0.0221411	0.0205714	0.0274624	0.0225414	0.0219299	0.028552	0.0274829	0.0174166	0.0220554	0.0344359	0.0135504	0.0210201	0.0238263	0.0213827	0.0277354	0.0359544	0.0276858
	231	281.55	174	Pyruvate+Oxalacetic acid	0.093979	0.0441251	0.0175243	0.0344313	0.009621	0.0365007	0.00611163	0.0460815	0.0504753	0.101499	0.0312684	0.0595226	0.0393885	0.00705943	0.00840256	0.0382562	0.0503112	0.0193239	0.0271512	0.0681416	0.0559759	0.0258068	0.0294576	0.0353739	0.0379541	0.0372383	0.0356289	0.0943938	0.0124086	0.0580918	0.0165464	0.0601794	0.0300601	0.0610353	0.108287
	1024	448.4	174	Glycine(3TMS)	2.36441	1.39921	1.67055	1.28272	1.49917	1.42352	1.05756	1.59678	1.27731	1.62805	1.30389	1.31278	1.49327	0.914673	1.24602	1.29966	1.47379	1.57561	1.08439	1.36284	1.22123	1.21405	1.30572	1.73314	1.66628	1.37736	1.27674	1.43014	1.23414	1.1566	1.50624	1.4621	1.32915	1.30829	1.51534
	518	356.3	233	3-Hydroxy-Butyrate	0.0188566	0.0187034	0.0196152	0.0244001	0.063804	0.0535287	0.471176	0.0166148	0.0174334	0.0177337	0.0161967	0.0404189	0.067632	0.0764443	0.0990721	0.0715301	0.0476904	0.0141285	0.0352228	0.0697585	0.015212	0.0245672	0.0757724	0.0971317	0.0961444	0.0569465	0.019805	0.0237246	0.077986	0.0245047	0.112059	0.0288314	0.0408776	0.023539	0.0944612
	1438	552.45	217	meso-erythritol	0.00614648	0.00693673	0.00808928	0.00734276	0.00435094	0.00780059	0.00519118	0.00859409	0.00604918	0.00779259	0.0062382	0.00857733	0.00655944	0.00538077	0.0054478	0.00692963	0.00897221	0.0101633	0.0079305	0.00842108	0.00811635	0.00733216	0.00654037	0.00787858	0.00642448	0.00723118	0.0081346	0.00910905	0.0052578	0.00567027	0.00603853	0.00645339	0.00845577	0.009321	0.0070173
	1750	600.35	211	Phosphoenolpyruvic acid	0.000570174	0.0179356	0.0434515	0.0155475	0.000201706	0.0178469	0.0174944	0.0152743	0.000232969	0.023095	0.0248851	0.0170945	0.0163975	0.00927752	0.0301123	0.0180414	0.0233126	0.000203175	0.0222114	0.0158667	0.0227553	0.020838	0.0145229	0.0162752	0.0227133	0.0240962	0.000216646	0.0206117	0.00869811	0.00697314	0.0127982	0.0169463	0.0294055	0.0153116	0.0226766
	2836	752.5	218	Tyrosine	0.398679	0.543703	0.433095	0.458236	0.388521	0.478831	0.244698	0.962487	0.500037	0.533464	0.387241	0.426077	0.595992	0.228551	0.204323	0.356549	0.383601	0.34627	0.344538	0.441969	0.282966	0.385341	0.30928	0.522886	0.570248	0.343394	0.441733	0.417789	0.506856	0.360292	0.282792	0.506577	0.341185	0.37357	0.386516
	2995	778.9	218	S-Benzyl-L-Cysteine_1	0.000477046	0.000618945	0.000937033	0.00144195	0.000942042	0.00235571	0.000439141	0.000272348	0.00548317	0.00056021	0.0016783	0.0019624	0.00149505	0.00142516	0.00154	0.000544892	0.00234321	0.001747	0.00184992	0.00299612	0.00196103	0.000549113	0.000511379	0.000610295	0.00145114	0.00160307	0.0026234	0.00252453	0.000127904	0.00269478	0.000358855	0.00060039	0.00155979	0.00241701	0.00174967
	3200	811.9	218	Dopa	0.000258479	0.000751735	0.000520867	0.000770405	0.000771625	0.00183598	0.000189034	0.000170947	0.000960295	0.000775903	0.00161101	0.000217572	0.00101827	0.00055905	0.000228258	0.000170759	0.000943285	0.00173434	0.00134337	0.00162587	0.00087251	0.000303086	0.000891612	0.000737753	0.000795092	0.000176617	0.00122557	0.00131644	0.000127904	0.000612715	0.000698763	0.000841727	0.00142084	0.000305209	0.00129178
	3585	921.9	218	5-Hydroxy-L-tryptophan_2	0.00102251	0.000341333	0.000344019	0.000117998	0.000154213	0.000875246	0.000189034	0.000145995	9.88715e-05	0.000175713	0.00101771	0.00138203	0.000564148	0.000520573	0.000815207	0.000170759	0.000143543	0.000204189	0.000979428	0.000702707	0.00112511	0.00020101	0.000672719	0.000464	0.000133519	0.000977669	0.000976596	0.00126618	0.000791758	0.000787915	0.000421439	0.000599026	0.000188551	0.00124066	0.000957562
	3374	858.75	202	Tryptophan	0.000237573	0.000904132	0.00117811	0.000124832	0.00018662	0.00132929	0.00014323	0.000888183	0.000949487	0.00015597	0.00101375	0.00158418	0.00112722	0.000192386	0.000193426	0.00155026	0.000187057	0.000157575	0.00086257	0.000162017	0.000142815	0.000219855	0.00103455	0.000167643	0.00014155	0.000713225	0.000154885	0.000135564	0.000994533	0.000265219	0.000138375	0.000153165	0.00102631	0.00103454	0.000158835
	1097	466.95	241	Uracil	0.00444831	0.000750398	0.0113377	0.000671997	0.00117671	0.000983675	0.000831751	0.000686444	0.000882238	0.000783306	0.000820237	0.000910184	0.00125396	0.000539435	0.000936747	0.000803908	0.00104682	0.000586725	0.000552104	0.000982554	0.00080869	0.000202057	0.000946807	0.00141774	0.00100039	0.000948715	0.000621953	0.00085027	0.000962713	0.000976666	0.00118106	0.00116533	0.00151869	0.000707751	0.00157843
	1846	610.85	246	Glutamic acid	0.206127	0.0559034	0.277162	0.0348605	0.0253072	0.0609878	0.027402	0.0451821	0.0347996	0.0758805	0.0821222	0.0493792	0.0399812	0.0390573	0.0927505	0.0573792	0.0912501	0.0694662	0.048602	0.0357996	0.0442673	0.0403894	0.0443957	0.0485291	0.0543077	0.0641193	0.0450436	0.0728673	0.0332607	0.0313433	0.0308093	0.0611534	0.068273	0.0461606	0.0647978
	3201	812	315	Arabinose-5-phosphate_2	0.00100256	0.00282469	0.00101754	0.00133352	0.00113257	0.00591508	0.000231931	0.000472494	0.00261709	0.00484643	0.00521785	0.00422164	0.00339837	0.000807266	0.000543965	0.00144569	0.00216115	0.00556325	0.00352505	0.00589627	0.00348736	0.00180909	0.00151668	0.00173608	0.00129805	0.00127879	0.00450904	0.00498588	0.000714392	0.000949563	0.00159676	0.00313421	0.00587368	0.00412847	0.00468689
	1499	565.1	128	Methionine	0.108813	0.0613874	0.0740129	0.0527607	0.022433	0.0742781	0.0285246	0.0747253	0.0439602	0.14902	0.0516569	0.0637953	0.0845246	0.0472069	0.0525238	0.0372652	0.0656304	0.0785761	0.0367622	0.0348474	0.0281234	0.0307676	0.0325179	0.0750688	0.0402796	0.04202	0.0580018	0.0640566	0.0380331	0.062132	0.0275348	0.0462941	0.0539297	0.0619139	0.0578686
	2228	669.4	229	Aconitate	0.00121257	0.000568592	0.000701675	0.000583612	0.000539187	0.00081999	0.000244291	0.000462407	0.000435915	0.000811934	0.000988682	0.00105115	0.000804154	0.000347803	0.000544706	0.000868183	0.000797241	0.00072302	0.00069372	0.000944544	0.000757366	0.000793571	0.000550535	0.00075345	0.00072783	0.000897563	0.000975148	0.0007622	0.000293868	0.000166488	0.000522493	0.000722649	0.00168668	0.000861016	0.0010891
	1922	621.15	217	Lyxose_1(or Xlylose_1)	0.000840057	0.000526259	0.00932326	0.00777056	0.000616853	0.0159671	0.000925542	0.000543634	0.00664281	0.017639	0.0131884	0.0210885	0.00118277	0.00033875	0.000439471	0.0103956	0.0175618	0.00107972	0.00117947	0.00137786	0.00179456	0.00694008	0.00820424	0.00106739	0.0010536	0.0104663	0.00188323	0.001298	0.000215253	0.0020569	0.000457612	0.000725376	0.00114605	0.00117724	0.00179186
	1993	634.2	217	Ribose	0.00505649	0.0197626	0.0143406	0.013285	0.0225682	0.0315375	0.00316851	0.0069101	0.0250177	0.0357197	0.0257343	0.0413333	0.0290666	0.00751889	0.00644606	0.0217549	0.0326019	0.0293778	0.0272868	0.0331541	0.0241389	0.0161756	0.0190173	0.0280849	0.0155434	0.0213746	0.0558696	0.0420621	0.00687813	0.00938431	0.0128292	0.0139912	0.0277197	0.0510056	0.0307785
	2108	647.15	217	Xylitol	0.00712148	0.0133976	0.0191903	0.0136035	0.0133562	0.0332385	0.00755774	0.00768042	0.0139373	0.0330845	0.0282504	0.0470178	0.0285855	0.00701039	0.010136	0.0210143	0.0330115	0.0255717	0.0345543	0.0390014	0.0358769	0.0184924	0.0174251	0.0333031	0.0238849	0.0210614	0.041927	0.0482307	0.00406798	0.00448066	0.0097333	0.0147411	0.0281562	0.0417406	0.0436119
	2138	653.35	217	Arabitol	0.147558	0.318144	0.404898	0.383717	0.360233	0.88776	0.129606	0.15782	0.371116	0.814219	0.752925	1.1913	0.806635	0.134558	0.219626	0.56419	0.870797	0.692356	0.892618	1.01262	0.967666	0.374703	0.487918	0.770893	0.629996	0.626741	1.07582	1.15749	0.0778219	0.0949844	0.24716	0.3757	0.701148	1.09161	0.985549
	2152	654.95	217	2-Aminoadipic acid	0.000576826	0.000705392	0.000725871	0.000538053	0.000507339	0.00121304	0.000227568	0.000246334	0.000406294	0.00106563	0.00118835	0.00178047	0.00113153	0.000236899	0.000212695	0.00085763	0.00143243	0.00103614	0.00112402	0.00139971	0.00155534	0.000696207	0.000534967	0.00113834	0.00101143	0.00087054	0.00183932	0.00146169	0.00430881	0.00029813	0.000279046	0.000684926	0.00124033	0.00154631	0.00190602
	2164	655.7	217	Ribitol	0.0103106	0.0264939	0.0343957	0.0319164	0.0297	0.0809381	0.00939356	0.0122291	0.0317542	0.0689897	0.06274	0.0972221	0.0637223	0.00957402	0.0158387	0.0478129	0.0707424	0.0580985	0.0702727	0.0811087	0.0760865	0.0294783	0.0379534	0.0610558	0.0467719	0.0527869	0.0863318	0.0946363	0.00543624	0.00777557	0.0168254	0.0304708	0.0599964	0.0941348	0.0872755
	2461	710.15	217	Tagatose_1	0.00437229	0.00155605	0.00325146	0.000540331	0.000654289	0.00121982	0.00182273	0.00327455	0.000783767	0.00158833	0.00103574	0.00171291	0.00125181	0.00190122	0.00232408	0.000813022	0.00154597	0.000826888	0.000934864	0.0014496	0.00170039	0.000813986	0.000784996	0.000938046	0.000923591	0.000758103	0.00161399	0.00155714	0.00221118	0.0020782	0.000609767	0.000827638	0.000946778	0.00144941	0.00180634
	2481	714.6	217	1,5-Anhydro-D-glucitol	0.0645722	0.0895354	0.0728968	0.0771111	0.0486906	0.0641192	0.0550236	0.0732441	0.0875393	0.100793	0.0705364	0.0851599	0.0433715	0.0626001	0.0603112	0.0809832	0.0900392	0.0763017	0.0607567	0.0792738	0.0767211	0.0716763	0.0805243	0.0785403	0.0740038	0.0643862	0.0862951	0.0952754	0.0770701	0.0541464	0.0784899	0.0690953	0.0816338	0.0814288	0.0837803
	2513	718.95	217	a-Sorbopyranose_1(or Fructose_1)	0.0401203	0.0363769	0.0385732	0.0314695	0.0206383	0.0234263	0.0182498	0.0673538	0.0362762	0.0194573	0.020659	0.0247888	0.0200844	0.0398397	0.0368184	0.0334984	0.0431315	0.0220057	0.020772	0.0238269	0.0311127	0.0345962	0.0283976	0.03003	0.0257461	0.0295216	0.0258479	0.0294473	0.0447259	0.0543487	0.0207642	0.0328428	0.0214444	0.0269386	0.0216719
	2546	722.95	217	Fructose_2	0.021391	0.0171798	0.0152345	0.0163079	0.00821409	0.00121982	0.00967275	0.036896	0.0183369	0.00946187	0.00924514	0.00171291	0.00918278	0.0220927	0.0192826	0.0179431	0.0245774	0.01177	0.00961454	0.0014496	0.00170039	0.0172602	0.0137105	0.015442	0.0118968	0.0151133	0.00161399	0.00155714	0.0243573	0.0283272	0.00880372	0.018413	0.0108618	0.0131654	0.00180634
	2764	743.55	217	Gulcono-1,4-lactone	0.00480182	0.0242543	0.0176549	0.0178747	0.0145737	0.0323753	0.00681687	0.0201606	0.0163066	0.0258007	0.0269495	0.0253947	0.0250836	0.00970831	0.00893244	0.0194027	0.0234866	0.0535329	0.0266005	0.034549	0.0238983	0.0154118	0.0177572	0.0219367	0.0200545	0.0242009	0.0242151	0.0273221	0.00535014	0.0139298	0.00411679	0.0158992	0.0166166	0.0374668	0.0202201
	3168	808.95	217	Inositol	1.02189	0.293044	0.988553	0.264011	0.209763	0.327334	0.210738	0.345998	0.248946	0.288304	0.339881	0.313921	0.254617	0.202993	0.344761	0.335425	0.441618	0.297492	0.288309	0.28211	0.315124	0.285291	0.327507	0.368734	0.38161	0.34553	0.277048	0.375115	0.323486	0.282463	0.281647	0.326032	0.351513	0.360538	0.403529
	2025	637.7	326	Taurine	1.97931	0.301497	1.24372	0.419336	0.3401	0.354171	0.292563	0.308792	0.272909	0.257603	0.583058	0.253132	0.259348	0.145603	0.643085	0.519203	0.467849	0.358502	0.287274	0.32791	0.384199	0.336308	0.401241	0.388438	0.508193	0.460411	0.366002	0.327876	0.273508	0.220425	0.458393	0.568823	0.71398	0.289146	0.35674
	1119	473.15	245	Fumaric acid	0.0148426	0.00408129	0.0179321	0.00233809	0.00239198	0.0027889	0.00231204	0.00513639	0.00202467	0.00268308	0.00361564	0.00316729	0.00268375	0.00174505	0.00382332	0.00264484	0.00435132	0.00331566	0.00251839	0.00270297	0.00283889	0.00332504	0.00224743	0.00206885	0.00286514	0.00310818	0.00362219	0.00341261	0.00219933	0.00180814	0.00247926	0.00431681	0.00386977	0.00427998	0.00403665
	1822	608	232	b-Glutamic acid	0.00220752	0.000132345	0.000161451	7.97285e-05	9.94563e-05	0.000491577	0.00126071	0.000914728	9.04655e-05	0.00130798	0.000741072	0.00116818	0.000751838	0.00125617	0.00229295	0.000723326	0.000113034	0.000641953	0.000620932	0.00060008	0.000659627	0.00246656	0.000337303	0.00155085	0.00072532	0.000426584	0.000400964	0.000845659	0.000662606	0.000876966	0.000129762	0.000574483	0.000128233	0.000898011	0.00125248
	2322	685.4	299	O-Phosphoethanolamine	0.0258393	0.00695812	0.0548226	0.00626711	0.00631604	0.00715523	0.00405697	0.00609412	0.00522098	0.00879998	0.0110184	0.00542121	0.00604815	0.00423022	0.00839589	0.0088545	0.0103456	0.00682841	0.00717141	0.00576514	0.00892772	0.00807181	0.00866137	0.00851022	0.0101746	0.010141	0.00570324	0.00903573	0.00510556	0.00477201	0.00721729	0.00769553	0.0107224	0.00625129	0.0101071
	665	392.4	218	Valine(2TMS)	0.144537	0.0893879	0.0864037	0.0561402	0.0300258	0.089149	0.0848372	0.104711	0.0798542	0.095322	0.0748412	0.0816591	0.0586628	0.063989	0.0837017	0.0980965	0.0766087	0.082859	0.0611677	0.066989	0.0519757	0.0635255	0.067344	0.0596482	0.0608682	0.0689922	0.0701784	0.0881814	0.0722303	0.0631203	0.0564218	0.085923	0.0694021	0.0644635	0.0670629
	2439	703.65	256	Citrulline	0.000216666	0.000645681	0.000117019	0.000495228	0.000730836	0.000832501	0.000163587	0.00068963	0.000611242	0.00173739	0.00106565	0.000970295	0.000744288	0.000214265	0.000203802	0.00105525	0.000908275	0.000769127	0.000959126	0.000803433	0.000657842	0.000787813	0.000545817	0.000701337	0.000438204	0.000568457	0.000876717	0.000904219	0.000441737	0.00028845	0.000146987	0.00048313	0.000952139	0.000713476	0.000512079
	1139	479.35	262	Alanine(3TMS)	0.00574831	0.00323197	0.00889918	0.00464202	0.00271382	0.00835055	0.000942264	0.0030813	0.00560686	0.00982958	0.00628789	0.00875606	0.00774868	0.000613371	0.00157854	0.00396342	0.00448936	0.00804189	0.00551213	0.00826951	0.00950077	0.00251995	0.00530863	0.00679612	0.00638081	0.00432375	0.0126736	0.0140484	0.00110122	0.00143935	0.00228289	0.00365642	0.00751524	0.0143171	0.0128466
	2590	730.35	319	Glucose_1	7.97172	3.73758	3.68948	3.82146	4.68555	4.37125	5.99582	4.45225	3.35642	4.13818	3.68857	4.4613	4.52249	6.32748	6.21783	4.02159	4.19404	4.24843	4.15277	3.98351	3.74255	4.38944	3.95643	5.26672	4.20984	4.04683	4.04565	3.86623	5.23257	8.1179	4.81485	3.81122	3.74791	3.69308	3.46887
	1315	523.1	142	Prolinamide	0.00943068	0.00333179	0.00319339	0.0022693	0.00157454	0.0027889	0.00372979	0.00349646	0.00233969	0.00537555	0.00303729	0.00508767	0.00491769	0.000215774	0.00733464	0.00272542	0.00423078	0.00291235	0.00239163	0.00221122	0.00021333	0.00286701	0.0017134	0.0033359	0.00281294	0.0027921	0.00232665	0.00474242	0.00181998	0.00394732	0.00300692	0.00290605	0.00321475	0.00294199	0.00295004
	2006	635.2	231	Asparagine	0.00277675	0.00514584	0.00306141	0.00328208	0.00473032	0.00370533	0.00535113	0.00959588	0.00563648	0.0089214	0.00260497	0.00398864	0.00704323	0.00264361	0.00228406	0.00316239	0.0033145	0.0044506	0.0030596	0.00404139	0.00338829	0.00417724	0.00383629	0.00637419	0.00582716	0.00295713	0.00382339	0.0037031	0.004491	0.00394732	0.00274452	0.00322965	0.00255438	0.00416106	0.00368755
	2801	746.45	333	Glucuronate_1	0.011337	0.00580088	0.0159357	0.00416775	0.0031502	0.00556373	0.00185036	0.00401673	0.00558084	0.00375908	0.00555342	0.00808313	0.0054031	0.00227317	0.00225664	0.0063339	0.00774784	0.00527192	0.00594639	0.00732829	0.00618969	0.00461224	0.00534684	0.00511844	0.0047314	0.00517788	0.00666295	0.00701519	0.00375352	0.00265994	0.0047455	0.00602798	0.00540141	0.00753907	0.00618507
	2850	754.5	333	Glucuronate_2	0.00135036	0.000878287	0.00176629	0.000328937	0.000396149	0.000943535	0.000324267	0.000603625	8.76634e-05	0.000507397	0.000935905	0.00128575	0.00052208	0.00046927	0.000672175	0.000716131	0.00135391	0.000764567	0.000822957	0.00100013	7.89945e-05	0.000599889	0.000594408	0.00108811	0.000421138	0.000833383	0.000887332	0.000884391	0.000533454	0.000143257	0.00064192	0.000835819	0.00090031	0.000729331	0.000900481
	2885	758.3	333	Galacturonic acid_2	0.00483888	0.00413076	0.00766388	0.00254767	0.00173881	0.00415051	0.00207792	0.00272454	0.00403732	0.00298219	0.00504193	0.00551696	0.00232401	0.00198799	0.00252566	0.0042186	0.00614586	0.00301064	0.00475949	0.00489139	0.00433622	0.00375009	0.00364334	0.00307973	0.00239632	0.00456647	0.00408443	0.00519661	0.00314832	0.00196591	0.00240347	0.00395094	0.00317812	0.00435132	0.00419962
	2982	777.4	333	Glucarate	0.00217236	0.0020734	0.00421665	0.00172669	0.000930308	0.00139497	0.00161843	0.00212516	0.0019318	0.00152022	0.00156087	0.00222785	0.00127392	0.00130898	0.0014355	0.00181407	0.00249175	0.00156815	0.00146221	0.00149331	0.00173074	0.00202842	0.00179077	0.0020519	0.00177089	0.00214305	0.00187647	0.00219761	0.00139447	0.00119155	0.00147619	0.00186934	0.00154996	0.00227696	0.00180551
	1968	629.95	257	Lauric acid	0.00522375	0.00438208	0.00513916	0.00381512	0.00367262	0.00275398	0.00378505	0.00315191	0.00397688	0.00297577	0.00377529	0.00376468	0.00307747	0.00319511	0.00445103	0.00540384	0.0049465	0.00297315	0.0029982	0.00441532	0.0041278	0.00511633	0.0045793	0.0036084	0.00475097	0.00462438	0.00395801	0.00443072	0.00440989	0.00306067	0.0030052	0.00438862	0.00388496	0.00348546	0.00337567
	2393	698.75	273	Citric acid + Isocitric acid	0.537487	0.573003	0.638112	0.339072	0.34364	0.569414	0.378661	0.60896	0.506535	0.449207	0.535342	0.615753	0.544477	0.333822	0.401961	0.607748	0.690928	0.464799	0.546885	0.55132	0.610922	0.551855	0.465573	0.47312	0.433365	0.484552	0.645618	0.646427	0.415228	0.448234	0.386461	0.572941	0.509131	0.689762	0.549352
	1063	458.6	292	Glyceric acid	0.00176184	0.00164829	0.00256034	0.00135083	0.00109793	0.00191835	0.00157771	0.00167125	0.00182932	0.00153305	0.00186521	0.00157833	0.000928202	0.00165829	0.00167933	0.00133201	0.00202711	0.0016857	0.00167959	0.00165865	0.00130185	0.00153061	0.00167425	0.00180012	0.00139041	0.00158618	0.00179059	0.00169916	0.00194851	0.00211788	0.00116958	0.00169345	0.00195879	0.00209771	0.00222576
	2953	772.65	291	Pantothenate	0.00293735	0.00158145	0.00488005	0.00142099	0.000949305	0.000948748	0.000873921	0.00153322	0.001387	0.0013598	0.00137791	0.00125117	0.000854852	0.000928733	0.0011109	0.00144953	0.00187707	0.0013062	0.00120027	0.00114837	0.00140271	0.00120135	0.00107418	0.00158601	0.00165343	0.00133042	0.00180265	0.00165305	0.00112244	0.00138417	0.00107714	0.00175072	0.00166479	0.00158198	0.00168308
	1475	562.05	232	Aspartic acid	0.069107	0.0132282	0.0393022	0.0089674	0.00426712	0.0179616	0.00327538	0.00782323	0.00757868	0.0212746	0.0104678	0.0151066	0.0112404	0.00728199	0.0132642	0.0122428	0.0224738	0.0128507	0.00862223	0.00802958	0.00895584	0.00606747	0.00998935	0.0159757	0.0103573	0.0143707	0.0104791	0.0176685	0.00811037	0.00742614	0.00578302	0.0121973	0.010608	0.0115381	0.016717
	2186	657.85	277	Rhamnose_2	0.000242324	0.000104272	0.000100302	0.000706166	0.00119403	0.00161704	0.000865196	0.000110957	0.00105396	0.000871657	0.00137219	0.00181132	0.00152147	0.000683535	0.00069589	0.00117085	0.00173402	0.000142375	0.00126117	0.00141824	0.00153526	0.000138194	0.000918502	0.00134114	0.00114144	0.00105102	0.000145235	0.00162169	0.000943372	0.000748228	0.00126202	0.00116578	0.00107367	0.00191714	0.00189651
	2810	746.9	277	5-Keto-D-Gluconate_1	0.00119737	0.00071074	0.00166994	0.000901159	7.71066e-05	0.00125266	0.000147592	0.000501694	0.000757748	0.000792684	0.00110919	0.000781981	0.000689275	0.000155418	0.000200096	0.000915669	0.00127839	0.000840061	0.000636777	0.000582025	0.000876973	0.000728138	0.000116995	0.000798657	0.000634969	0.00045409	0.00115754	0.00105592	0.000722503	0.000220694	0.000434071	0.00121532	0.000689419	0.000761482	0.000796659
	3232	815.8	357	Ribulose-5-phosphate_2	0.000413376	0.00542969	0.00286081	0.00328937	0.00265962	0.00729702	0.000229022	0.000745373	0.00471181	0.00741352	0.0068636	0.00661386	0.00474025	0.000350821	0.000278652	0.00346218	0.00506103	0.00707263	0.00585973	0.00750029	0.0056046	0.00403224	0.00397687	0.0052729	0.00399855	0.00266132	0.00621856	0.00788114	0.000784271	0.000437515	0.00439526	0.00597935	0.00846113	0.00729992	0.00739081
Locomotor activity data				24-hr LA (cm/24 hr)	17827.5	18668.3	18924.2	94950.5	97690	128827	66743	17325.3	59718.7	16273.9	71208.9	17678.9	66939.5	63775.1	59997	43683.1	19332	19712.4	74297.4	20587.7	18608.7	19927.9	82113.1	101533	50378.8	46297.3	21910.5	20966.8	41603.5	23889.4	78306.1	25590	121076	22211.4	54865.1
				3-hr LA (cm/hr)
				before sampling
				0-3 hr	505.933	370.7	159.933	478.4	316.933	203.9	369.333	522.7	360.967	636.833	180.967	186.767	229.767	288.1	293.4	168.167	336.833	253.967	279.333	287.033	223.8	410.133	337.067	262.067	191.667	157.9	227.433	155.433	134	120.267	461.5	282.1	251.233	500.4	357.567
				3-6 hr	358.033	232.933	368.467	2822	2579.3	1760.67	637.2	367.933	2566.53	1509	977.633	306.867	1495.7	2504.77	3578.23	1081.17	1474.17	1865.73	1772.8	1041.1	815.033	227.033	2329.23	4091	2625.47	361.9	547.833	580.933	1226.83	221.733	2981.47	327.267	7196.73	346.8	1041.4
				6-9 hr	2045.27	2284	1844.2	11243	13404.8	10671.9	5868.83	2159.1	9602.73	414.8	8272.83	2009.1	8623.23	6748.5	9284.4	5724.3	2785.57	2443.63	8194.03	2464.83	1623.13	2356.83	11786.7	14732.5	8513.5	3946.33	3501.07	2222.63	6123.67	1694.53	11640.6	2990.1	15541.1	2724.33	7479.8
				9-12 hr	546.333	1213.27	706.367	10456	7848.57	11191.9	7307.67	597.933	6084.47	0.133333	8072.43	724.133	3985.43	6139.03	5807.67	3657.6	744.5	608.467	5880.07	794.733	890.4	630.933	8134.07	10637.6	4089.57	3894.67	653.767	1689.03	3620.87	2434.57	8338.47	1568.9	12305.8	915.9	4679.3
				12-15 hr	1081.87	902.7	977.1	6656.8	5764.9	12494.8	5664.2	1108.83	1645.37	706.467	3929.97	730.067	5208.87	5008.3	2628.93	2562.73	726.833	1049.6	7283.3	1039.87	1458.53	854.767	3599.3	5006.07	1660	3593.57	942.567	827.967	1588.67	1507.3	3608.2	1698.1	4660.5	973.967	3510.13
				15-18 hr	1264.57	729.533	986	2113.43	3184.77	7193.13	2255.4	648.633	1035.43	656.4	2135.03	784.233	2710.37	2197.83	765.633	1417.3	834.667	513.633	2457.9	1526.1	1131.73	1323.37	2430.97	1725.97	1242.83	2460.1	1006.43	952.667	1207.97	1471.8	1486.63	1115.77	2269.73	1204.1	1308.9
				18-21 hr	175	246.233	231.667	257.133	188.467	165.7	204.4	187.267	301.733	588.6	316.5	613.4	305.133	172.067	230.467	142.433	373.933	402.4	175.8	247.333	319.933	447.433	465.967	416.533	203	351.667	329.367	293.2	293.567	215.833	111.433	111.467	335.333	361.867	442.133
				21-24 hr	219.233	326	402.7	170.1	470.833	280.033	231.733	352.3	159	560.5	151.5	246.033	204.467	428.5	515.8	479.833	130.4	677.4	162.767	196	371.133	119.667	132.6	275.367	548.2	146.1	231.667	167.133	159.033	243.133	88.5333	306.6	266.433	472.3	215.467
				24-27 hr	363.367	288.567	202.8	235.233	254.967	192.667	340.167	436.5	376.533	2490	230.567	178.4	346.533	217.967	303.167	181.6	612.867	273.5	350.2	196.133	157.467	548.833	95.1	79.8	120.167	283.933	252.4	186.3	211.633	143.1	163.667	130.767	244.967	230.367	210.267
				27-30 hr	246.867	232.467	957.233	518.433	1446.07	752.2	375.267	284.533	700.967	7.73333	627.467	607.6	929.133	346.167	462.933	395.233	235.233	602.167	261.733	397.567	250.567	360.8	726.3	970.367	415.667	756.067	386.233	650	662.433	252.867	664.533	608.3	4734.67	520.967	442.367
				30-33 hr	1292.63	2013.03	2133.8	3025.1	2547.93	3875.73	4026.17	1922.9	4562.03	628.9	5705.37	2349.83	4662.87	2258.43	1765.4	2350.97	3026.63	3623.4	2759.63	2286.1	1961.07	3059.87	2418.2	3780.13	3281.5	3457.77	2362.47	2590.57	2876.9	2737	2684.77	3475.13	4888.37	2978.63	3506.8
				33-36 hr	985.333	884.1	1034.87	1780.6	1003.47	4302.83	3669.23	1617.43	2456.27	1278.3	3833.83	1463.23	1148.53	846.567	1189.53	1097.07	774.6	1314.73	815.2	1488.5	1814.03	789.5	1145.33	1094.13	2214.97	2967.9	631.1	713.267	1084	2419.67	926.433	1420.27	811.767	843.933	1696.67
				36-39 hr	573.433	701.233	643.8	1544.67	722.833	1962.83	2683.07	1507.13	1306.8	1541.1	1988.13	729.9	1651.27	1070.9	676.367	1661.1	1268.03	1998.77	2114.17	2365.9	1236.9	1378.5	929.133	750.567	1662	2800.77	1169.8	852.367	1764.2	3791.47	1521.07	1608.7	1363.8	1024.83	1945.97
				39-42 hr	961.5	1284.27	1012.83	1574.1	816.467	2755.53	937.6	591.3	938.033	2427.43	1817.97	1412.17	1039.83	1086.8	941.7	1215.23	864.267	1270.17	3560.8	1857.23	1307.93	827.433	1116.4	1708.73	1551.77	1676.3	1478.53	1368.9	751.4	3269.6	1631.87	1111.6	1985.1	1391.77	1326.47
				42-45 hr	135.567	207.233	243.8	205.067	443.733	183.933	157.533	377.667	299.933	382.367	195.6	167.6	221.7	225.633	188.2	184.733	159.567	424.633	145.433	248.3	419.8	330.067	279	190.367	123.867	254.1	365.533	227.467	252.067	230.033	139.833	222.1	337.267	166.033	412.7
				45-48 hr	315.967	163.933	271.233	186.8	423.8	97.0667	577.3	229.733	144.633	1012.03	197.667	214.067	229.567	154.367	260.867	367.867	324.333	157.833	263.867	462.167	377.7	25.2	63.5	37.5	44.7	44.8	101.967	8.9	183.033	163.467	100.3	187.9	131.9	350.6	265.533
				48-51 hr	178.767	268.267	362.033	323.7	286.667	176.567	184.5	193.3	264.333	0.8	340.7	79.5	133.5	230.233	378.567	279.233	171.9	214.633	261.467	214.9	503.7	265.867	367.667	101.667	73.9	61.5667	74.1	115.367	235.5	170.967	220.867	541.833	145.2	360.733	233.333
				51-54 hr	168.9	327.967	427.4	645.033	4378.1	1047.07	446.267	219.667	2039.27	495.4	338.5	489.2	3430.87	736.4	1137.77	548.3	315.033	677.467	693.933	399.2	287.433	667.9	315.567	508	936.433	826.8	366.267	453.067	563.933	574.267	880.833	373.3	1517.1	475.867	462.7
				54-57 hr	2064.4	2087.43	1808.6	2698.27	13015.9	11343.6	4534.1	1526.97	9809.53	1.4	2778.03	3694.03	14231.7	5551.73	5262.7	2707.2	2706.37	3387.4	6105.97	2090.3	2432.5	2108.33	2731.97	2630.2	5457.47	4732.13	1827.9	3041.03	2536.33	2751.57	3580.2	2819.13	3563.8	2471.97	4678.03
				57-60 hr	810.3	624.133	711.967	1565.23	9577.6	11868	3936.53	952.133	5373.03	1714.83	2930.2	2193.3	13374.1	2423.27	1224.93	1238.1	968.333	1577.93	2913.13	859.967	1362.23	798.633	940.4	1587.63	3403.6	3882.17	574.3	1246.1	1248.13	902.967	1906.17	1250.37	790.333	1250.4	1856.07
				60-63 hr	1313.13	1244.03	938.2	1754.73	5157.2	9300.9	1984.87	511.167	2094.83	428.067	2419.9	812.333	7629.03	1318.37	1648.6	1659.53	1147.33	2074.3	3008.4	921.2	1528.73	1790.07	1896.57	1714.8	2666.33	3909.2	1446.53	2965.13	1284.03	2107.5	3219.17	1480.7	1333.63	1219.87	2162.13
				63-66 hr	1117.13	912.067	1002.07	1396.5	2354.2	2894.7	1137.27	986.033	1324.17	1720.17	1745.67	843.9	2826.3	1055.7	782.833	1384.27	864	1230.43	3395.5	1460.87	1165.07	1382.8	1121.47	1468.53	981.967	1906.23	994.067	1018.9	1043.03	2959.2	1054.77	1262.5	1970.17	1305.3	1186.73
				66-69 hr	219.233	170.967	263.6	207.8	294.8	180.433	116.433	435.867	307.833	389.6	195.767	322.6	336.067	158.033	159.7	423.467	351.2	232.867	192.733	368.967	309.8	246.2	344.833	202.533	268.467	198.567	353.833	273.833	341.5	196.2	221.733	304.633	301.667	360.9	423.533
				69-72 hr	317.133	213.5	239.567	266.433	60.9333	218.467	306.267	149.333	152.133	437.733	211.2	155.6	186.067	293.267	705.7	185.4	410.433	606.133	395.933	145.8	449.967	201.1	297.367	156.233	143.867	268.567	287.433	119.7	116.933	115.967	279	118.233	283.167	426.667	466.033
